# Supplementary material for: A new species of Thecadactylus from Sint Maarten, Lesser Antilles (Reptilia, Squamata, Gekkonidae)
Source: Zookeys. 2011 Jul 13;(118):97–107. doi: 10.3897/zookeys.118.1476 (PMC3175113; doi:10.3897/zookeys.118.1476)
Supplement: XML Treatment for Thecadactylus oskrobapreinorum [file zookeys.118.1476-treatment1.xml]

<!DOCTYPE tp:taxon-treatment
  PUBLIC "-//TaxonX//DTD Taxonomic Treatment Publishing DTD v0 20100105//EN" "tax-treatment-NSO.dtd">
<tp:taxon-treatment xmlns:tp="http://www.plazi.org/taxpub"><tp:treatment-meta><mixed-citation publication-type="journal"><person-group><name><surname>Köhler</surname><given-names>Gunther</given-names></name><name><surname>Vesely</surname><given-names>Milan</given-names></name></person-group><article-title>A new species of <italic>Thecadactylus</italic> from Sint Maarten, Lesser Antilles (Reptilia, Squamata, Gekkonidae)</article-title><source>Zookeys</source><day>13</day><month>7</month><year>2011</year><volume>2011</volume><issue>118</issue><fpage>97</fpage><lpage>107</lpage><pub-id pub-id-type="doi">10.3897/zookeys.118.1476</pub-id></mixed-citation></tp:treatment-meta><tp:nomenclature><tp:taxon-name>
                        <tp:taxon-name-part taxon-name-part-type="genus">Thecadactylus</tp:taxon-name-part>
                        <tp:taxon-name-part taxon-name-part-type="species">oskrobapreinorum</tp:taxon-name-part>
                        <object-id xmlns:xlink="http://www.w3.org/1999/xlink" xlink:type="simple">urn:lsid:zoobank.org:act:0F9770AC-C296-462A-B23F-F3356ECC4BE5</object-id>
                    <object-id xmlns:xlink="http://www.w3.org/1999/xlink" xlink:type="simple">http://species-id.net/wiki/Thecadactylus_oskrobapreinorum</object-id>
                    </tp:taxon-name><tp:taxon-status xmlns:xlink="http://www.w3.org/1999/xlink" xlink:type="simple">sp. n.</tp:taxon-status><xref ref-type="fig" rid="F1">Figs 1</xref><xref ref-type="fig" rid="F2"/><xref ref-type="fig" rid="F3">–3</xref><tp:nomenclature-citation-list><tp:nomenclature-citation><tp:taxon-name>Thecadactylus rapicauda:</tp:taxon-name><comment>(<xref ref-type="bibr" rid="B4">Breuil (2002</xref>, 2003; in part.), <xref ref-type="bibr" rid="B3">Bergmann and Russell (2007</xref>; in part.).</comment></tp:nomenclature-citation></tp:nomenclature-citation-list></tp:nomenclature><tp:treatment-sec sec-type="Holotype"><title>Holotype.</title><p>SMF 92120, an adult male from Sint Maarten, near the southern edge of the village of Dawn Beach, <named-content xmlns:xlink="http://www.w3.org/1999/xlink" content-type="dwc:verbatimCoordinates" xlink:type="simple">18.042°N, 63.023°W</named-content>, 45 m elevation; collected 12 April 2011 by Stephan Prein and Maciej Oskroba.
                    </p></tp:treatment-sec><tp:treatment-sec sec-type="Paratypes"><title>Paratypes.</title><p>SMF 92194, 92721–29, same collecting data as holotype.</p></tp:treatment-sec><tp:treatment-sec sec-type="Diagnosis"><title>Diagnosis.</title><p>A species (SVL in largest specimen examined 99 mm) of the genus <italic><tp:taxon-name>Thecadactylus</tp:taxon-name></italic>(sensu <xref ref-type="bibr" rid="B17">Russell and Bauer 2002</xref>) that differs from all other species in the genus by having a distinct dorsal pattern of numerous irregular but sharply deliminated black spots and blotches on an otherwise almost patternless background. <italic><tp:taxon-name>Thecadactylus oskrobapreinorum</tp:taxon-name></italic> lacks a dorsally directed postocular stripe (such stripe present in most specimens of <italic><tp:taxon-name>Thecadactylus solimoensis</tp:taxon-name></italic>; see <xref ref-type="bibr" rid="B3">Bergmann and Russell 2007</xref>). <italic><tp:taxon-name>Thecadactylus oskrobapreinorum</tp:taxon-name></italic> differs further from <italic><tp:taxon-name>Thecadactylus rapicauda</tp:taxon-name></italic> in the mean values of several morphometric and pholidotic characteristics, most pronounced in the number of subdigital lamellae and supralabial scales (see <xref ref-type="table" rid="T1">Table 1</xref>).
                    </p></tp:treatment-sec><tp:treatment-sec sec-type="Description of the holotype"><title>Description of the holotype.</title><p>Adult male as indicated by partially everted hemipenes; SVL 95.5 mm; tail length 75.0 mm, tail complete; tail almost round in cross section, tail height 6.9 mm, width 7.6 mm; axilla to groin distance 37.0 mm; head length 24.5 mm; snout length 12.2 mm; head width 20.5 mm; shank length 16.2 mm. Rostral large, rectangular, about twice as wide as deep, visible from above, and with a long median cleft extending from posterior margin; 2 relatively large, rectangular postrostrals; nostril bordered by rostral, first supralabial, 3 small postnasals and one postrostral; scales on snout and on loreal region granular, mostly keeled; 22 loreal scales in a longitudinal line between rostral and orbit; scales on upper and posterior portions of head slightly smaller than on snout; scales in supraorbital region not differentiated from those on upper part of head; supraciliary flap bordered by a double row of scales, 18 in outer row between anterior border of flap and a point above center of eye, with 7 small spines posteriorly; pupil four-lobed, vertically elongate; 8 supralabials to level below center of eye, total number 10, anterior supralabials subequal in size, below eyes decreasing in size; ear opening obliquely oval, 3.0 x 1.5 mm (length x height) distinctly smaller than eye (eye length 6.1 mm); mental larger than adjacent scales, pentagonal; 2 relatively large postmentals, at each side followed by a row of smooth, polygonal scales, decreasing in size posteriorly, and in contact <!--PageBreak-->with anterior infralabials; scales on chin granular, mostly pointed; scales on throat small, round, convex, juxtaposed; 8 (right)–7 (left) infralabials to level below center of eye, total number 10; infralabials mostly large, smooth, quadrangular to pentagonal, posterior ones smaller; dorsum of body with convex, juxtaposed to subimbricate scales with rounded posterior margins, about twice as large as scales on snout, largest dorsal scales about 0.35 x 0.29 mm (length x width); about 72 median dorsal scales in<!--PageBreak--> one head length; ventral scales at midbody smooth, juxtaposed to subimbricate with rounded posterior margins, forming oblique rows, about 0.42 x 0.39 mm (length x width); about 45 ventral scales in one head length; a gradual transition between dorsal and ventral scales; 218 scales around midbody; caudal scales smooth, imbricate, with rounded posterior margins, slightly larger ventrally; scales on limbs mostly smooth, subimbricate, with rounded posterior margins, equal to, to larger than dorsals; scales on posterior surfaces of forelimbs and on posterior and upper surfaces of hind limbs small, granular; fingers and toes depressed with a middorsal elevation, connected by a basal web; subdigital lamellae forming two transversely enlarged rows, divided by a median sulcus, 20 under fourth toe, 19 under fourth finger; claw on distal extremity of distal sulcus.</p><p>Coloration after one month in preservative (70% ethanol) was recorded as follows: Dorsal surfaces of head, body, limbs, and tail grayish brown with numerous irregular but sharply deliminated, black spots and blotches; ventral surfaces of head, body, and <!--PageBreak--><!--PageBreak-->limbs cream with gray shading and faint gray reticulations; widened lamellae of fingers and toes gray; ventral surface of tail brown with dark grayish brown reticulations.</p></tp:treatment-sec><tp:treatment-sec sec-type="Variation"><title>Variation.</title><p>The paratypes agree well with the holotype in general appearance, morphometrics and scalation (see <xref ref-type="table" rid="T1">Table 1</xref>). Variation of coloration in life is illustrated in <xref ref-type="fig" rid="F4">Fig. 4</xref>. As can be seen, the number and distribution of the dark spots and blotches varies between individuals as does the background color which ranges from pale pearl gray over pale grayish yellow to grayish olive. Scale size differences in certain areas of gula<!--PageBreak--><!--PageBreak-->r and temporal region of male holotype are probably the result of bites from other males in territorial fights. The damaged parts of the skin are covered by smaller granular scales as it is typical for scar tissue.
                    </p></tp:treatment-sec><tp:treatment-sec sec-type="Etymology"><title>Etymology.</title><p>The name <italic>oskrobapreinorum</italic> is a construction in the genitive plural honoring Maciej Oskroba and Stephan Prein, two German herpetoculturists who directed our attention to this new species and made field observations on this gecko on the island of Sint Maarten.
                    </p></tp:treatment-sec><tp:treatment-sec sec-type="Natural history notes"><title>Natural history notes.</title><p>All type specimens were collected at night while the lizards were active on the lower parts of the trunks of large living trees within or at the edge of forested areas (see also <xref ref-type="fig" rid="F5">Fig. 5</xref>). From 11–16 April 2011, the air temperature (measured in the shade) varied at the type locality from 21.1–23.7°C (mean 22.7°C) in the morning hours and 24.6–28.2°C (mean 26.6°C) in the afternoon.
                    </p></tp:treatment-sec><tp:treatment-sec sec-type="Geographic Distribution"><title>Geographic Distribution.</title><p>As currently known, <italic><tp:taxon-name>Thecadactylus oskrobapreinorum</tp:taxon-name></italic> is restricted to the island of Sint Maarten, Lesser Antilles. Although the type locality is in the Dutch portion of the island, the species is also known from several localities in the French portion (see records in <xref ref-type="bibr" rid="B4">Breuil 2002</xref>).
                    </p></tp:treatment-sec><tp:treatment-sec><!--Section generated to contain objects referenced in tp:taxon-treatment.--><fig id="F1" position="float" orientation="portrait"><label>Figure 1.</label><caption><p>Holotype of <italic><tp:taxon-name>Thecadactylus oskrobapreinorum</tp:taxon-name></italic> (SMF 92120). SVL = 95.5 mm.</p></caption><graphic xmlns:xlink="http://www.w3.org/1999/xlink" xlink:href="ZooKeys-118-097-g001.jpg" position="float" orientation="portrait" xlink:type="simple"/></fig><fig id="F2" position="float" orientation="portrait"><label>Figure 2.</label><caption><p>Head of holotype of <italic><tp:taxon-name>Thecadactylus oskrobapreinorum</tp:taxon-name></italic> (SMF 92120). Scale bar equals 1.0 mm.</p></caption><graphic xmlns:xlink="http://www.w3.org/1999/xlink" xlink:href="ZooKeys-118-097-g002.jpg" position="float" orientation="portrait" xlink:type="simple"/></fig><fig id="F3" position="float" orientation="portrait"><label>Figure 3.</label><caption><p>Right hind foot of holotype of <italic><tp:taxon-name>Thecadactylus oskrobapreinorum</tp:taxon-name></italic> (SMF 92120). Scale bar equals 1.0 mm.</p></caption><graphic xmlns:xlink="http://www.w3.org/1999/xlink" xlink:href="ZooKeys-118-097-g003.jpg" position="float" orientation="portrait" xlink:type="simple"/></fig><table-wrap position="float" orientation="portrait" id="T1"><label>Table 1.</label><caption><p>Selected measurements, proportions and scale characters of <italic><tp:taxon-name>Thecadactylus oskrobapreinorum</tp:taxon-name></italic> and <italic><tp:taxon-name>Thecadactylus rapicauda</tp:taxon-name></italic>. Range is followed by mean value and standard deviation in parentheses. For abbreviations see text. For tail length, only complete original tails were measured.</p></caption><table><tbody><tr><th rowspan="1" colspan="2"/><th rowspan="1" colspan="1"><italic><tp:taxon-name>Thecadactylus oskrobapreinorum</tp:taxon-name></italic>♂ 4♀ 4</th><th rowspan="1" colspan="1"><italic><tp:taxon-name>Thecadactylus rapicauda</tp:taxon-name></italic>♂ 11♀ 9</th></tr><tr><td rowspan="2" colspan="1">SVL</td><td rowspan="1" colspan="1">♂</td><td rowspan="1" colspan="1">86.0–96.5 (90.6 ± 3.83)</td><td rowspan="1" colspan="1">74.0–95.0 (85.5 ± 6.87)</td></tr><tr><td rowspan="1" colspan="1">♀</td><td rowspan="1" colspan="1">87.0–99.0 (94.0 ± 4.85)</td><td rowspan="1" colspan="1">79.0–119.0 (93.9 ± 11.65)</td></tr><tr><td rowspan="2" colspan="1">Tail length</td><td rowspan="1" colspan="1">♂</td><td rowspan="1" colspan="1">75.0–76.0 (75.3 ± 0.47)</td><td rowspan="1" colspan="1">65.0–72.0 (68.5 ± 3.50)</td></tr><tr><td rowspan="1" colspan="1">♀</td><td rowspan="1" colspan="1">71.0–83.0 (77.0 ± 6.00)</td><td rowspan="1" colspan="1">75.0–76.0 (75.3 ± 0.47)</td></tr><tr><td rowspan="2" colspan="1">HL</td><td rowspan="1" colspan="1">♂</td><td rowspan="1" colspan="1">22.6–24.5 (23.5 ± 0.67)</td><td rowspan="1" colspan="1">18.2–24.7 (21.5 ± 1.75)</td></tr><tr><td rowspan="1" colspan="1">♀</td><td rowspan="1" colspan="1">23.0–25.0 (24.3 ± 0.79)</td><td rowspan="1" colspan="1">18.8–28.0 (23.2 ± 2.56)</td></tr><tr><td rowspan="2" colspan="1">HW</td><td rowspan="1" colspan="1">♂</td><td rowspan="1" colspan="1">17.3–20.5 (18.4 ± 1.25)</td><td rowspan="1" colspan="1">14.7–19.9 (17.3 ± 1.95)</td></tr><tr><td rowspan="1" colspan="1">♀</td><td rowspan="1" colspan="1">17.6–19.1 (18.2 ± 0.58)</td><td rowspan="1" colspan="1">13.2–22.9 (17.9 ± 2.74)</td></tr><tr><td rowspan="2" colspan="1">Shank length</td><td rowspan="1" colspan="1">♂</td><td rowspan="1" colspan="1">13.2–16.2 (14.2 ± 1.21)</td><td rowspan="1" colspan="1">10.0–14.5 (12.7 ± 1.29)</td></tr><tr><td rowspan="1" colspan="1">♀</td><td rowspan="1" colspan="1">14.0–15.9 (14.5 ± 0.81)</td><td rowspan="1" colspan="1">10.6–17.2 (14.3 ± 1.95)</td></tr><tr><td rowspan="2" colspan="1">Axilla–groin distance</td><td rowspan="1" colspan="1">♂</td><td rowspan="1" colspan="1">37.0–38.7 (37.6 ± 0.68)</td><td rowspan="1" colspan="1">33.0–45.7 (39.1 ± 4.54)</td></tr><tr><td rowspan="1" colspan="1">♀</td><td rowspan="1" colspan="1">32.5–43.0 (39.2 ± 4.14)</td><td rowspan="1" colspan="1">37.7–49.5 (42.5 ± 3.83)</td></tr><tr><td rowspan="2" colspan="1">Tail length / SVL</td><td rowspan="1" colspan="1">♂</td><td rowspan="1" colspan="1">0.78–0.87 (0.83 ± 0.04)</td><td rowspan="1" colspan="1">0.82–0.87 (0.85 ± 0.02)</td></tr><tr><td rowspan="1" colspan="1">♀</td><td rowspan="1" colspan="1">0.72–0.90 (0.81 ± 0.09)</td><td rowspan="1" colspan="1">0.78–0.87 (0.83 ± 0.04)</td></tr><tr><td rowspan="2" colspan="1">HL / SVL</td><td rowspan="1" colspan="1">♂</td><td rowspan="1" colspan="1">0.25–0.27 (0.26 ± 0.01)</td><td rowspan="1" colspan="1">0.24–0.26 (0.25 ± 0.01)</td></tr><tr><td rowspan="1" colspan="1">♀</td><td rowspan="1" colspan="1">0.25–0.27 (0.26 ± 0.01)</td><td rowspan="1" colspan="1">0.24–0.27 (0.25 ± 0.01)</td></tr><tr><td rowspan="2" colspan="1">Shank length / SVL</td><td rowspan="1" colspan="1">♂</td><td rowspan="1" colspan="1">0.15–0.17 (0.16 ± 0.01)</td><td rowspan="1" colspan="1">0.13–0.17 (0.15 ± 0.01)</td></tr><tr><td rowspan="1" colspan="1">♀</td><td rowspan="1" colspan="1">0.14–0.16 (0.15 ± 0.01)</td><td rowspan="1" colspan="1">0.13–0.17 (0.15 ± 0.01)</td></tr><tr><td rowspan="2" colspan="1">Axilla–groin distance / SVL</td><td rowspan="1" colspan="1">♂</td><td rowspan="1" colspan="1">0.38–0.43 (0.42 ± 0.02)</td><td rowspan="1" colspan="1">0.41–0.53 (0.46 ± 0.03)</td></tr><tr><td rowspan="1" colspan="1">♀</td><td rowspan="1" colspan="1">0.37–0.43 (0.42 ± 0.02)</td><td rowspan="1" colspan="1">0.42–0.49 (0.46 ± 0.02)</td></tr><tr><td rowspan="1" colspan="2">Subdigital lamellae of 4th toe</td><td rowspan="1" colspan="1">16–20 (18.13 ± 1.17)</td><td rowspan="1" colspan="1">18–23 (20.17 ± 1.62)</td></tr><tr><td rowspan="1" colspan="2">Subdigital lamellae of 4th finger</td><td rowspan="1" colspan="1">16–19 (17.88 ± 1.05)</td><td rowspan="1" colspan="1">17–23 (19.67 ± 2.13)</td></tr><tr><td rowspan="1" colspan="2">Number of SPL to level below center of eye</td><td rowspan="1" colspan="1">6–8 (6.63 ± 0.70)</td><td rowspan="1" colspan="1">8–10 (8.62 ± 0.62)</td></tr><tr><td rowspan="1" colspan="2">Number of INL to level below center of eye</td><td rowspan="1" colspan="1">8–10 (8.63 ± 0.70)</td><td rowspan="1" colspan="1">7–8 (7.62 ± 0.49)</td></tr><tr><td rowspan="1" colspan="2">Number of postrostrals</td><td rowspan="1" colspan="1">2</td><td rowspan="1" colspan="1">2</td></tr><tr><td rowspan="1" colspan="2">Number of postmentals</td><td rowspan="1" colspan="1">2</td><td rowspan="1" colspan="1">2</td></tr><tr><td rowspan="1" colspan="2">Number of medial dorsal scales in one head length</td><td rowspan="1" colspan="1">72–92 (81.25 ± 7.60)</td><td rowspan="1" colspan="1">64–88 (75.15 ± 8.24)</td></tr><tr><td rowspan="1" colspan="2">Number of medial ventral scales in one head length</td><td rowspan="1" colspan="1">44–56 (49.00 ± 4.24)</td><td rowspan="1" colspan="1">34–52 (40.62 ± 4.68)</td></tr></tbody></table></table-wrap><fig id="F4" position="float" orientation="portrait"><label>Figure 4.</label><caption><p><italic><tp:taxon-name>Thecadactylus oskrobapreinorum</tp:taxon-name></italic> in life (specimens not preserved; all from Sint Maarten, Lesser Antilles). Photos a,e by Gunther Köhler; b,c,d by Stephan Prein, f by Maciej Oskroba</p></caption><graphic xmlns:xlink="http://www.w3.org/1999/xlink" xlink:href="ZooKeys-118-097-g004.jpg" position="float" orientation="portrait" xlink:type="simple"/></fig><fig id="F5" position="float" orientation="portrait"><label>Figure 5.</label><caption><p>Habitat at the type locality of <italic><tp:taxon-name>Thecadactylus oskrobapreinorum</tp:taxon-name></italic> on Sint Maarten, Lesser Antilles. Photo by Maciej Oskroba</p></caption><graphic xmlns:xlink="http://www.w3.org/1999/xlink" xlink:href="ZooKeys-118-097-g005.jpg" position="float" orientation="portrait" xlink:type="simple"/></fig></tp:treatment-sec><ref-list><ref id="B4"><mixed-citation xmlns:xlink="http://www.w3.org/1999/xlink" xlink:type="simple"><person-group><name name-style="western"><surname>Breuil</surname><given-names>M</given-names></name></person-group> (<year>2002</year>)<article-title> Histoire Naturelle des Amphibiens et Reptiles Terrestres de l’Archipel Guadeloupéen. Guadeloupe, Saint-Martin, Saint-Barthélemy.</article-title><source>Patrimoines Naturels</source><volume>54</volume>: <fpage>1</fpage>-<lpage>339</lpage>.</mixed-citation></ref><ref id="B3"><mixed-citation xmlns:xlink="http://www.w3.org/1999/xlink" xlink:type="simple"><person-group><name name-style="western"><surname>Bergmann</surname><given-names>PJ</given-names></name><name name-style="western"><surname>Russell</surname><given-names>AP</given-names></name></person-group> (<year>2007</year>)<article-title> Systematics and biogeography of the widespread Neotropical gekkonid genus <italic>Thecadactylus</italic> (Squamata), with the description of a new cryptic species.</article-title><source>Zoological Journal of the Linnean Society </source><volume>149</volume>: <fpage>339</fpage>-<lpage>370</lpage>.</mixed-citation></ref><ref id="B17"><mixed-citation xmlns:xlink="http://www.w3.org/1999/xlink" xlink:type="simple"><person-group><name name-style="western"><surname>Russell</surname><given-names>AP</given-names></name><name name-style="western"><surname>Bauer</surname><given-names>AM</given-names></name></person-group> (<year>2002</year>)<article-title> <italic>Thecadactylus, T. rapicauda</italic>.</article-title><source>Catalogue of American Amphibians and Reptiles </source><volume>753</volume>: <fpage>1</fpage>-<lpage>16</lpage>.</mixed-citation></ref></ref-list></tp:taxon-treatment>
